# Supplementary material for: The Effect of MSTN Mutation on Bile Acid Metabolism and Lipid Metabolism in Cattle
Source: Metabolites. 2023 Jul 11;13(7):836. doi: 10.3390/metabo13070836 (PMC10384915; doi:10.3390/metabo13070836)
Supplement: Supplementary file 1 [file metabolites-13-00836-s001.zip]

Archive with 2 entries (2 files):
- Supplementary Materia- revision.pdf
- Table S6 different metabolites-fold change-p-VIP-ROC-regulated.xlsx
