# Supplementary material for: The Effect of MSTN Mutation on Bile Acid Metabolism and Lipid Metabolism in Cattle
Source: Metabolites. 2023 Jul 11;13(7):836. doi: 10.3390/metabo13070836 (PMC10384915; doi:10.3390/metabo13070836)
Supplement: Supplementary file 1 [file metabolites-13-00836-s001.zip › Table S6 different metabolites-fold change-p-VIP-ROC-regulated.xlsx]

## Sheet: Sheet1
Metabolite	sample	fold change	t.test_p.value	wilcox.test_p.value	t.test_p.value_BHcorrect	wilcox.test_p.value_BHcorrect	roc	lowROC	upROC	VIP	regulated
Cholestane-3,7,12,25-tetrol	MT:WT	2.28852	0.0369182	0.055442	0.474042	0.458025	0.758929	0.544643	0.928571	1.88756	up
2-Methylbutyroylcarnitine	MT:WT	0.377906	0.0214927	0.0149047	0.380481	0.265373	0.821429	0.625	0.946429	2.1531	down
3-Deoxy-D-glycero-D-galacto-2-nonulosonic acid	MT:WT	2.56329	0.00618455	0.00053843	0.211211	0.107617	0.928571	0.794643	1	2.7536	up
alpha-Tocopherol acetate	MT:WT	0.45468	0.0349903	0.0224672	0.467241	0.31073	0.803571	0.570536	1	1.91703	down
(±)-Metalaxyl	MT:WT	0.46095	0.0144722	0.00757066	0.329669	0.207557	0.848214	0.656027	0.982143	1.99626	down
Xanthosine	MT:WT	2.69248	0.00524661	0.00200688	0.195475	0.117308	0.892857	0.70067	1	2.90678	up
3-Oxododecanoic acid glycerides	MT:WT	0.45604	9.37697e-05	0.000244741	0.0290498	0.0842453	0.946429	0.82567	1	2.38258	down
Leonuriside A	MT:WT	3.33842	0.00407089	0.0224672	0.168155	0.31073	0.803571	0.597768	0.960045	1.92362	up
1-Phenyl-1,3-heptadecanedione	MT:WT	10.9983	7.46946e-06	3.26322e-05	0.0118677	0.0505472	0.982143	0.928571	1	3.52986	up
2-Hydroxyxanthone	MT:WT	10.7852	0.000114439	0.00200688	0.0295444	0.117308	0.892857	0.741071	1	3.32381	up
Isovalerylcarnitine	MT:WT	3.09721	0.00341761	0.0014766	0.147052	0.117308	0.901786	0.767857	1	2.65641	up
Inosine	MT:WT	23.0982	1.52776e-05	0.00053843	0.0157766	0.107617	0.928571	0.8125	1	3.80941	up
Soyasapogenol D	MT:WT	26.4463	5.07307e-05	0.0014766	0.0245312	0.117308	0.901786	0.75	1	3.78211	up
3-[4-hydroxy-2-methoxy-3-(3-methylbut-2-en-1-yl)phenyl]prop-2-enoic acid	MT:WT	0.164188	0.0227536	0.0149047	0.384594	0.265373	0.821429	0.5625	1	2.99268	down
(7R*,8R*)-3-Methoxy-3',4,7,9,9'-pentahydroxy-8,4'-oxyneolignan 4-xyloside	MT:WT	4.42569	0.000245466	0.00267584	0.0412964	0.127534	0.883929	0.732143	1	2.62293	up
Capsaicin	MT:WT	6.24823	0.000913099	0.00757066	0.0762834	0.207557	0.848214	0.687054	0.964286	2.52282	up
Chlorprothixene	MT:WT	11.3372	0.00031509	0.00267584	0.0443703	0.127534	0.883929	0.722768	0.991071	3.38438	up
(9E)-10-nitrooctadecenoic Acid	MT:WT	8.17913	0.0016402	0.0119923	0.101627	0.246041	0.830357	0.620313	0.982143	2.86168	up
Tazarotene	MT:WT	10.9126	0.000114247	0.00353243	0.0295444	0.136793	0.875	0.718527	1	3.14242	up
(3R, 6'Z)-3,4-Dihydro-8-hydroxy-3-(6-pentadecenyl)-1H-2-benzopyran-1-one	MT:WT	3.01425	0.00129885	0.0119923	0.0474488	0.19629	0.830357	0.619866	0.973214	1.95838	up
TG(18:0/18:1(9Z)/20:4(5Z,8Z,11Z,14Z))	MT:WT	3.2701	0.000230687	0.00593905	0.0149099	0.136094	0.857143	0.678571	1	2.11717	up
(S)-a-Amino-2,5-dihydro-5-oxo-4-isoxazolepropanoic acid N2-glucoside	MT:WT	5.3302	0.00205601	0.00593905	0.11581	0.18585	0.857143	0.691741	1	2.53016	up
beta-Elemolic acid	MT:WT	2.70985	0.0232215	0.135285	0.287167	0.553285	0.705357	0.472768	0.892857	1.76386	up
1-Phenyl-1,3-octadecanedione	MT:WT	2.56673	0.000248181	0.00593905	0.0154517	0.136094	0.857143	0.682813	1	1.9576	up
TG(18:1(9Z)/20:0/20:4(5Z,8Z,11Z,14Z))	MT:WT	2.88621	0.000434249	0.0119923	0.0224917	0.19629	0.830357	0.642857	0.973214	1.94312	up
DG(18:1(11Z)/24:1(15Z)/0:0)	MT:WT	2.33691	0.0025249	0.00107686	0.130369	0.107617	0.910714	0.75	1	2.47345	up
DG(20:5(5Z,8Z,11Z,14Z,17Z)/15:0/0:0)	MT:WT	2.84522	0.00266763	0.00593905	0.131118	0.18585	0.857143	0.682813	0.982143	2.13764	up
3-Hydroxy-5, 8-tetradecadiencarnitine	MT:WT	6.21232	3.28925e-05	0.000766856	0.0245312	0.107617	0.919643	0.781027	1	3.07793	up
3a,4b,7a-Trihydroxy-5b-cholanoic acid	MT:WT	3.95125	0.000393186	0.00957754	0.046089	0.221427	0.839286	0.664955	0.982143	2.33439	up
PA(20:3(5Z,8Z,11Z)/22:4(7Z,10Z,13Z,16Z))	MT:WT	5.26245	7.12656e-05	0.00200688	0.0245312	0.117308	0.892857	0.75	1	2.68727	up
TG(14:0/15:0/20:4(5Z,8Z,11Z,14Z))	MT:WT	3.87286	0.00268527	0.00267584	0.131118	0.127534	0.883929	0.695982	1	3.05559	up
TG(15:0/o-18:0/18:4(6Z,9Z,12Z,15Z))	MT:WT	4.31152	0.0196494	0.032885	0.366709	0.36385	0.785714	0.589286	0.946429	2.40699	up
1-(9Z,12Z,15Z-octadecatrienoyl)-glycero-3-phosphate	MT:WT	2.17602	0.00687131	0.00200688	0.216596	0.117308	0.892857	0.6875	1	2.58031	up
Reduced Vitamin K (phylloquinone)	MT:WT	2.15832	0.00620407	0.0014766	0.211211	0.117308	0.901786	0.722768	1	2.55186	up
TG(18:1(11Z)/20:3(5Z,8Z,11Z)/18:1(11Z))	MT:WT	2.1019	0.00548946	0.00200688	0.195475	0.117308	0.892857	0.705357	1	2.50787	up
TG(18:0/22:5(4Z,7Z,10Z,13Z,16Z)/18:0)	MT:WT	2.34098	0.00544513	0.0014766	0.195475	0.117308	0.901786	0.75	1	2.31446	up
2-Hexaprenyl-6-methoxy-1,4-benzoquinone	MT:WT	3.00723	0.00606143	0.0272642	0.210992	0.340582	0.794643	0.593527	0.955357	1.95685	up
TG(22:4(7Z,10Z,13Z,16Z)/15:0/22:4(7Z,10Z,13Z,16Z))	MT:WT	3.26203	0.00967032	0.055442	0.277395	0.458025	0.758929	0.5625	0.946429	1.70584	up
TG(20:0/20:5(5Z,8Z,11Z,14Z,17Z)/20:0)	MT:WT	2.78397	0.00122164	0.00353243	0.082275	0.136793	0.875	0.678571	1	2.65081	up
TG(20:0/20:4(8Z,11Z,14Z,17Z)/20:0)	MT:WT	2.59875	0.00175926	0.00200688	0.106866	0.117308	0.892857	0.732143	1	2.59441	up
LysoPA(i-24:0/0:0)	MT:WT	2.28283	0.0474773	0.0468761	0.517983	0.423388	0.767857	0.566741	0.946429	1.30864	up
TG(20:0/22:5(7Z,10Z,13Z,16Z,19Z)/20:0)	MT:WT	3.85294	0.00580127	0.0224672	0.204231	0.31073	0.803571	0.607143	0.964286	2.49177	up
TG(24:1(15Z)/20:3n6/20:5(5Z,8Z,11Z,14Z,17Z))	MT:WT	0.244981	0.0463431	0.0149047	0.516442	0.265373	0.821429	0.598214	0.964286	2.44947	down
TG(22:1(13Z)/20:5(5Z,8Z,11Z,14Z,17Z)/22:1(13Z))	MT:WT	0.441053	0.000262513	0.0183637	0.0412964	0.285884	0.8125	0.642857	0.968973	2.20432	down
TG(22:1(13Z)/20:4(5Z,8Z,11Z,14Z)/22:1(13Z))	MT:WT	2.14713	0.00667723	0.00200688	0.216596	0.117308	0.892857	0.727455	1	2.52289	up
PS(18:0/20:0)	MT:WT	2.1447	0.00668754	0.00200688	0.216596	0.117308	0.892857	0.714286	1	2.51429	up
8-Hydroxyhyperforin 8,1-hemiacetal	MT:WT	3.40332	0.0167977	0.0224672	0.343946	0.31073	0.803571	0.598214	0.951116	2.14831	up
TG(18:0/20:0/20:1(11Z))	MT:WT	0.0377315	0.00248638	0.000367112	0.0712198	0.0370146	0.9375	0.807813	1	4.07301	down
PC(22:5(4Z,7Z,10Z,13Z,16Z)/22:6(4Z,7Z,10Z,13Z,16Z,19Z))	MT:WT	3.7426	0.0064374	0.0393788	0.214441	0.388521	0.776786	0.553571	0.933259	2.10213	up
FAHFA(22:6(4Z,7Z,10Z,13Z,16Z,19Z)/13-O-18:2(9Z,​11E))	MT:WT	4.46675	0.00692157	0.0183637	0.216596	0.285884	0.8125	0.616071	0.955357	2.74447	up
TG(20:0/22:6(4Z,7Z,10Z,13Z,16Z,19Z)/20:0)	MT:WT	3.79294	0.0160888	0.0119923	0.343946	0.246041	0.830357	0.633929	1	2.3364	up
2-Hydroxy-6-pentadecylbenzoic acid	MT:WT	13.8954	0.000132194	0.00107686	0.030571	0.107617	0.910714	0.785714	0.995759	3.59959	up
DG(18:1(9Z)/22:2(13Z,16Z)/0:0)	MT:WT	3.44051	0.0173525	0.0652154	0.34813	0.477629	0.75	0.535714	0.92433	2.02705	up
DG(18:0/22:2(13Z,16Z)/0:0)	MT:WT	4.28543	0.00338544	0.0149047	0.147052	0.265373	0.821429	0.616071	0.973214	2.27809	up
2-Butyl-3-phenyl-2-propen-1-al	MT:WT	4.81875	0.00304856	0.00757066	0.140962	0.207557	0.848214	0.678571	0.973214	2.48506	up
2-O-Benzoyl-D-glucose	MT:WT	4.42448	0.0113006	0.0393788	0.301876	0.388521	0.776786	0.580357	0.942187	2.05378	up
Nortriptyline	MT:WT	3.72436	0.0119519	0.055442	0.316471	0.458025	0.758929	0.571429	0.928571	2.42153	up
(S)-14-Methylhexadecanoic acid	MT:WT	4.02097	0.000465284	0.00267584	0.0464984	0.127534	0.883929	0.714286	1	2.98237	up
3-(4-hydroxy-3-methoxyphenyl)-1-(3-pentyloxiran-2-yl)propan-1-one	MT:WT	2.27459	0.0282135	0.055442	0.417297	0.458025	0.758929	0.566741	0.946429	1.57576	up
Histidinyl-Isoleucine	MT:WT	4.53428	0.000935691	0.00957754	0.0762834	0.221427	0.839286	0.664955	0.964286	2.6572	up
Geranylcitronellol	MT:WT	2.43675	0.0164286	0.0886942	0.343946	0.526388	0.732143	0.522098	0.901786	1.60638	up
L-phenylalanyl-L-hydroxyproline	MT:WT	2.30577	0.0346027	0.102604	0.464066	0.562595	0.723214	0.491071	0.910714	1.40181	up
(+)-Erythraline	MT:WT	2.5718	0.000826041	0.00200688	0.0731164	0.117308	0.892857	0.732143	1	2.11381	up
3-Polyprenyl-4-hydroxy-5-methoxybenzoate	MT:WT	5.51287	0.000211484	0.00107686	0.040617	0.107617	0.910714	0.772098	1	2.91811	up
Atherosperminine	MT:WT	6.52172	6.00401e-05	0.00107686	0.0245312	0.107617	0.910714	0.76317	0.995759	3.14717	up
Xylene	MT:WT	2.22397	0.00676404	0.00593905	0.216596	0.18585	0.857143	0.6875	0.982143	2.0794	up
Naratriptan	MT:WT	3.41485	0.0010523	0.00957754	0.082275	0.221427	0.839286	0.656027	0.955357	2.19892	up
Macamide B	MT:WT	9.70661	0.000266801	0.0014766	0.0412964	0.117308	0.901786	0.745313	1	3.57749	up
Betaxolol	MT:WT	10.123	0.000446311	0.00353243	0.046089	0.136793	0.875	0.727455	1	3.54872	up
Gibberellin A113	MT:WT	4.41067	0.00147197	0.00957754	0.0930644	0.221427	0.839286	0.660714	1	2.55393	up
Tryptophyl-Phenylalanine	MT:WT	2.38027	0.0261219	0.032885	0.41079	0.36385	0.785714	0.580357	0.968973	1.73227	up
TG(14:0/24:0/22:5(4Z,7Z,10Z,13Z,16Z))	MT:WT	4.57273	0.0139625	0.0652154	0.218149	0.427347	0.75	0.531027	0.960045	1.73362	up
Adrenic acid	MT:WT	3.8922	0.0126931	0.0393788	0.31736	0.388521	0.776786	0.5625	0.946429	1.78929	up
Tetracosahexaenoic acid, n-3	MT:WT	2.18786	0.02999	0.032885	0.430135	0.36385	0.785714	0.553571	0.955357	1.72926	up
Secoisolariciresinol	MT:WT	3.94756	0.0053673	0.0393788	0.195475	0.388521	0.776786	0.544643	0.946429	2.1867	up
N-Didesmethyl-tamoxifen	MT:WT	0.372511	0.0209335	0.00957754	0.374956	0.221427	0.839286	0.660714	0.973214	2.59345	down
Ethanolamine Oleate	MT:WT	3.07032	0.0132263	0.0224672	0.326631	0.31073	0.803571	0.611384	0.982143	2.02663	up
3,4-Dimethyl-5-pentyl-2-furanundecanoic acid	MT:WT	2.60577	0.0018061	0.0014766	0.107602	0.117308	0.901786	0.705357	1	2.35574	up
6-[2,3-Dihydroxy-1-(hydroxymethyl)propyl]-1,2-dihydro-7-hydroxy-9-methoxy-cyclopenta[c][1]benzopyran-3,4-dione	MT:WT	2.03576	0.00530268	0.00107686	0.195475	0.107617	0.910714	0.741071	1	2.37095	up
TG(16:0/24:0/20:4(5Z,8Z,11Z,14Z))	MT:WT	3.12802	0.00808136	0.00460113	0.153546	0.122946	0.866071	0.696429	0.982143	2.5173	up
3,​4-​Dimethyl-​5-​propyl-2-​furantridecanoic acid	MT:WT	3.91708	0.0125789	0.0652154	0.203337	0.427347	0.75	0.539955	0.9375	1.76638	up
TG(16:0/24:0/22:5(7Z,10Z,13Z,16Z,19Z))	MT:WT	31.0615	8.05e-06	5.71e-05	0.00245236	0.019629	0.973214	0.892857	1	4.54953	up
3alpha,7alpha,12alpha-trihydroxy-5beta-cholestanate	MT:WT	0.471099	0.0399126	0.0183637	0.403501	0.24067	0.8125	0.557813	0.973214	1.7127	down
2-(10-Heptadecenyl)-6-hydroxybenzoic acid	MT:WT	2.1868	0.0284108	0.0183637	0.417297	0.285884	0.8125	0.598214	0.968973	1.86357	up
Tetracosapentaenoic acid (24:5n-6)	MT:WT	2.85482	0.0142469	0.00353243	0.329669	0.136793	0.875	0.651786	1	3.11946	up
Propafenone	MT:WT	2.35941	0.0135963	0.00353243	0.327335	0.136793	0.875	0.678571	1	2.5655	up
TG(20:0/22:4(7Z,10Z,13Z,16Z)/22:5(7Z,10Z,13Z,16Z,19Z))	MT:WT	5.81516	0.000468002	0.00107686	0.0234373	0.0616911	0.910714	0.754241	1	2.51029	up
Piperolein B	MT:WT	2.23761	0.0123742	0.00757066	0.316821	0.207557	0.848214	0.611384	1	2.31745	up
2,4,14-Eicosatrienoic acid isobutylamide	MT:WT	2.2818	0.0122535	0.00757066	0.316821	0.207557	0.848214	0.593527	1	2.48126	up
16a-hydroxy DHEA 3-sulfate	MT:WT	0.452018	0.000532263	8.15804e-06	0.0499682	0.0252736	1	1	1	2.49534	down
5-(10,13-Nonadecadienyl)-1,3-benzenediol	MT:WT	2.73679	0.00110303	0.00200688	0.082275	0.117308	0.892857	0.741071	1	2.55481	up
Vitamin D3	MT:WT	2.62307	0.000138152	0.00267584	0.030571	0.127534	0.883929	0.714286	1	2.15222	up
(E)-26,27-Dinorergosta-4,22-dien-3-one	MT:WT	3.37904	0.00630986	0.00267584	0.212478	0.127534	0.883929	0.70067	1	3.17303	up
MG(0:0/20:0/0:0)	MT:WT	2.11935	0.0486274	0.00757066	0.521495	0.207557	0.848214	0.664955	0.977902	1.84488	up
TG(20:0/22:1(13Z)/22:6(4Z,7Z,10Z,13Z,16Z,19Z))	MT:WT	0.462418	7.09948e-05	9.78965e-05	0.0245312	0.0606566	0.964286	0.875	1	2.5547	down
(3beta,22E)-26,27-Dinorergosta-5,22-dien-3-ol	MT:WT	24.9762	3.46e-05	0.000367112	0.00551341	0.0370146	0.9375	0.785714	1	4.05639	up
(S)-Laudanosine	MT:WT	12.9655	0.00156994	0.0224672	0.0537191	0.268825	0.803571	0.633929	0.964286	2.74191	up
BR-Xanthone A	MT:WT	9.96364	0.00372556	0.00957754	0.0935436	0.179271	0.839286	0.625	0.977902	2.69033	up
DG(8:0/0:0/12:0)	MT:WT	33.597	9.64e-07	8.16e-06	0.00091146	0.0102818	1	1	1	3.8581	up
8-Desoxygartanin	MT:WT	2.26715	0.00570704	0.00757066	0.11996	0.157278	0.848214	0.673884	0.973214	1.88789	up
N-(1-Deoxy-1-fructosyl)tryptophan	MT:WT	4.3254	0.0011358	0.0119923	0.0440459	0.19629	0.830357	0.629241	0.973214	2.31579	up
(R)-Pantothenic acid 4'-O-b-D-glucoside	MT:WT	3.65475	0.00286186	0.0183637	0.0783755	0.24067	0.8125	0.602455	0.973214	2.21741	up
Hexacosane	MT:WT	5.81267	0.0018291	0.00957754	0.0571555	0.179271	0.839286	0.673884	0.982143	2.25807	up
TG(18:0/22:5(4Z,7Z,10Z,13Z,16Z)/24:1(15Z))	MT:WT	2.1142	0.000905701	0.000244741	0.0378393	0.032469	0.946429	0.857143	1	1.91171	up
(22E, 24x)-Ergosta-4,6,8,22-tetraen-3-one	MT:WT	5.27516	0.00317285	0.102604	0.0833094	0.498323	0.723214	0.51317	0.906473	2.10571	up
epsilon-Tocopherol	MT:WT	6.89454	0.000183234	0.00267584	0.0129497	0.0932473	0.883929	0.705357	1	2.50034	up
(3beta,22E,24R)-Ergosta-4,6,8(14),22-tetraen-3-ol	MT:WT	10.2056	4.39e-05	0.00107686	0.0060336	0.0616911	0.910714	0.758929	1	2.8356	up
Diphemanil Methylsulfate	MT:WT	9.02121	0.000124343	0.000766856	0.0111784	0.0541959	0.919643	0.776786	1	2.9368	up
Lirioresinol A	MT:WT	7.27832	0.00166852	0.0149047	0.0547142	0.219707	0.821429	0.642857	0.973214	2.48071	up
Cholesta-4,6-dien-3-one	MT:WT	5.00876	0.000394534	0.00267584	0.0208634	0.0932473	0.883929	0.714286	0.982143	2.41124	up
Alpha-linolenyl carnitine	MT:WT	10.3781	0.000547921	0.0149047	0.0272591	0.219707	0.821429	0.633929	0.964286	2.7997	up
5alpha-Cholestanol	MT:WT	9.76241	0.00212114	0.0149047	0.0641523	0.219707	0.821429	0.616071	0.973214	2.61551	up
(3beta,5alpha,6alpha,7alpha,22E,24R)-5,6-Epoxyergosta-8,14,22-triene-3,7-diol	MT:WT	0.499289	0.0038884	0.0014766	0.0960918	0.069788	0.901786	0.705357	1	1.79772	down
Nandrolone decanoate	MT:WT	4.90182	0.00231413	0.0393788	0.0677138	0.347877	0.776786	0.566741	0.928571	2.11422	up
Octacosane	MT:WT	2.30066	0.0485197	0.0224672	0.445815	0.268825	0.803571	0.57567	1	2.43515	up
Apo-8'-lycopenal	MT:WT	4.85252	0.00439894	0.0468761	0.102039	0.377505	0.767857	0.544643	0.946429	2.26865	up
3a,7a,12a-Trihydroxy-5b-cholestan-26-al	MT:WT	4.00579	0.000455053	0.0149047	0.0230537	0.219707	0.821429	0.625	0.955357	2.22257	up
2-Hydroxyhexadecanoylcarnitine	MT:WT	2.6418	0.0411031	0.0652154	0.410567	0.427347	0.75	0.553571	0.928571	1.86972	up
5,9-Epidioxy-3-hydroxyergost-7-en-6-one	MT:WT	0.488693	6.76e-05	5.71e-05	0.0074669	0.019629	0.973214	0.892857	1	2.08487	down
5-Dehydroavenasterol	MT:WT	0.341347	0.0146076	0.0183637	0.221812	0.24067	0.8125	0.616071	0.968973	2.15979	down
Tricosanoylglycine	MT:WT	0.49565	0.0438696	0.032885	0.420948	0.318001	0.785714	0.464286	0.995759	1.5512	down
Sandosapogenol	MT:WT	4.96006	0.00175621	0.00353243	0.0563419	0.107278	0.875	0.709598	1	2.38732	up
(3beta,4alpha,5alpha,24(28)Z)-4,14-Dimethylstigmasta-8,24(28)-dien-3-ol	MT:WT	5.96864	0.00022996	0.000367112	0.0149099	0.0370146	0.9375	0.8125	1	2.32783	up
(3beta,17alpha,23S)-17,23-Epoxy-3,29-dihydroxy-27-norlanost-8-en-24-one	MT:WT	4.36351	1.16e-05	0.000244741	0.00266668	0.032469	0.946429	0.834598	1	2.46159	up
4alpha-Formyl-4beta-methyl-5alpha-cholesta-8-en-3beta-ol	MT:WT	3.46358	0.0127165	0.0886942	0.203631	0.474668	0.732143	0.526786	0.910714	1.64347	up
Asterosterol	MT:WT	2.14047	0.0394804	0.00593905	0.490046	0.18585	0.857143	0.664955	0.964286	2.24355	up
Ambolic acid	MT:WT	10.4097	4.2e-06	8.16e-06	0.00186992	0.0102818	1	1	1	3.08855	up
TG(22:6(4Z,7Z,10Z,13Z,16Z,19Z)/22:1(13Z)/22:6(4Z,7Z,10Z,13Z,16Z,19Z))	MT:WT	2.8501	0.00445089	0.055442	0.102615	0.404294	0.758929	0.566741	0.933259	1.65817	up
Queretaroic acid	MT:WT	4.61745	0.00176126	0.00593905	0.0563419	0.136094	0.857143	0.709598	0.98683	2.3236	up
DG(8:0/0:0/16:0)	MT:WT	0.44788	0.00135753	0.00053843	0.0482053	0.044743	0.928571	0.771652	1	2.08846	down
Clupanodonyl carnitine	MT:WT	30.104	5.21e-05	0.00053843	0.00665295	0.044743	0.928571	0.772098	1	3.8072	up
Ganoderol A	MT:WT	5.33259	0.0221437	0.0183637	0.28168	0.24067	0.8125	0.584152	1	2.4134	up
Ginsenoyne N	MT:WT	19.9776	1.05e-05	0.000244741	0.00252861	0.032469	0.946429	0.821429	1	3.32113	up
Betulafolienetriol	MT:WT	8.69267	0.000150118	0.000766856	0.0116732	0.0541959	0.919643	0.75	1	2.60317	up
28-Methyl-27-nonacosenoic acid	MT:WT	3.6421	5.05e-05	0.000367112	0.00664981	0.0370146	0.9375	0.807813	1	2.16945	up
LysoPE(16:1(9Z)/0:0)	MT:WT	19.4102	0.000134912	0.00053843	0.0113495	0.044743	0.928571	0.798884	1	4.15527	up
beta-Boswellic acid acetate	MT:WT	3.85425	0.00395908	0.0014766	0.0972031	0.069788	0.901786	0.758929	1	2.85857	up
DG(8:0/0:0/18:0)	MT:WT	0.388406	0.0243821	0.0119923	0.292663	0.19629	0.830357	0.607143	1	1.89122	down
Oleanderolide 3-acetate	MT:WT	2.59965	0.0472431	0.032885	0.439425	0.318001	0.785714	0.526786	0.982143	2.42563	up
10,12-Dotriacontanedione	MT:WT	6.78235	0.0016954	0.0468761	0.0548113	0.377505	0.767857	0.571429	0.9375	2.17145	up
Tomentosic acid	MT:WT	72.8431	5.31e-07	8.16e-06	0.000724941	0.0102818	1	1	1	4.22676	up
cis-b,b-Carotene	MT:WT	13.3775	1.49e-06	0.000244741	0.00102208	0.032469	0.946429	0.830357	1	3.86711	up
Flavidulol C	MT:WT	0.0888172	0.0184553	0.00200688	0.252851	0.0807234	0.892857	0.678571	1	3.10625	down
Campesteryl p-coumarate	MT:WT	2.11708	0.00291133	0.00053843	0.0791924	0.044743	0.928571	0.789955	1	2.23981	up
DG(14:1(9Z)/14:1(9Z)/0:0)	MT:WT	3.66998	0.00518277	0.0272642	0.112792	0.298799	0.794643	0.598214	0.955357	2.03405	up
Chatenaytrienin 2	MT:WT	2.14778	0.0167581	0.00593905	0.240137	0.136094	0.857143	0.571429	1	2.29431	up
Campesteryl caffeate	MT:WT	2.22233	0.0106285	0.00460113	0.180613	0.122946	0.866071	0.647098	1	2.31153	up
FAHFA(18:1(9Z)/9-O-18:0)	MT:WT	6.42865	2.14e-05	0.000367112	0.00429042	0.0370146	0.9375	0.8125	1	2.64724	up
PA(8:0/19:0)	MT:WT	2.58159	0.00855885	0.00460113	0.159414	0.122946	0.866071	0.6875	1	2.18278	up
Phytoene 1,2-epoxide	MT:WT	32.6347	1.03e-07	3.26e-05	0.000724941	0.016451	0.982143	0.923884	1	4.26211	up
Alpha-Cryptoxanthin	MT:WT	3.88982	0.00278136	0.00757066	0.0764823	0.157278	0.848214	0.651786	0.982143	2.28914	up
3-Benzoyloxy-11-oxo-12-ursen-28-oic acid	MT:WT	11.2504	1.32e-06	0.000244741	0.00100074	0.032469	0.946429	0.830357	1	3.46368	up
(3R,3'R,9-cis)-b,b-Carotene-3,3'-diol	MT:WT	2.12423	0.0127154	0.032885	0.203631	0.318001	0.785714	0.571429	0.942187	1.5244	up
DG(20:2(11Z,14Z)/15:0/0:0)	MT:WT	6.37683	0.00424116	0.00757066	0.100283	0.157278	0.848214	0.646652	0.982143	2.60209	up
1-arachidonoyl-sn-glycero-3-phospho-1D-myo-inositol	MT:WT	0.287979	0.0160367	0.00593905	0.235933	0.136094	0.857143	0.615625	1	2.49603	down
DG(14:1(9Z)/22:1(13Z)/0:0)	MT:WT	29.4844	2.6e-05	0.00107686	0.00467366	0.0616911	0.910714	0.767857	1	3.63893	up
DG(22:2(13Z,16Z)/15:0/0:0)	MT:WT	19.7629	2.82e-07	1.63e-05	0.000724941	0.0137091	0.991071	0.946429	1	3.83196	up
DG(16:0/20:3(5Z,8Z,11Z)/0:0)	MT:WT	0.46483	0.0195157	0.00757066	0.261662	0.157278	0.848214	0.526786	1	1.96163	down
DG(15:0/20:3(8Z,11Z,14Z)/0:0)	MT:WT	2.13531	0.00342212	0.0652154	0.0886235	0.427347	0.75	0.51317	0.901786	1.41497	up
DG(16:0/22:2(13Z,16Z)/0:0)	MT:WT	0.402638	0.000831349	8.16e-06	0.0363391	0.0102818	1	1	1	2.60194	down
Cer(d18:0/22:1(13Z))	MT:WT	2.11616	0.00582209	0.00957754	0.121958	0.179271	0.839286	0.63817	1	1.69861	up
DG(15:0/22:0/0:0)	MT:WT	2.79	0.000341909	0.00460113	0.0186008	0.122946	0.866071	0.669643	0.98683	1.88219	up
CE(20:4(5Z,8Z,11Z,14Z))	MT:WT	2.17188	0.0148973	0.00593905	0.224857	0.136094	0.857143	0.611384	1	2.26596	up
cholest-5-en-3beta-yl (11Z,14Z-eicosadienoate)	MT:WT	2.12306	0.0166632	0.00593905	0.240137	0.136094	0.857143	0.602455	1	2.22147	up
Saquinavir	MT:WT	2.123	0.0280841	0.00957754	0.316973	0.179271	0.839286	0.63817	0.982143	2.22419	up
Medicagenic acid 3-O-b-D-glucuronide	MT:WT	2.43844	0.037772	0.0224672	0.391277	0.268825	0.803571	0.611384	0.951116	1.64768	up
Lansioside A	MT:WT	2.76531	0.0105614	0.0149047	0.180613	0.219707	0.821429	0.629241	0.968973	1.81152	up
DG(20:0/22:5(4Z,7Z,10Z,13Z,16Z)/0:0)	MT:WT	0.129555	0.00664641	0.00107686	0.133316	0.0616911	0.910714	0.76317	1	3.0317	down
DG(22:1(13Z)/19:2(10Z,13Z)/0:0)	MT:WT	39.2417	1.42e-05	5.71e-05	0.00307776	0.019629	0.973214	0.892857	1	4.68981	up
Capsoside A	MT:WT	7.81664	0.00255154	0.00107686	0.0725367	0.0616911	0.910714	0.758929	1	3.09769	up
PGP(a-13:0/i-13:0)	MT:WT	4.48204	0.00182195	0.0119923	0.0571555	0.19629	0.830357	0.625	0.964286	2.25472	up
PC(18:0/15:0)	MT:WT	17.1239	3.83e-07	0.000244741	0.000724941	0.032469	0.946429	0.816741	1	3.74784	up
PE(P-18:0/22:4(7Z,10Z,13Z,16Z))	MT:WT	0.407703	0.00387289	0.0014766	0.0960222	0.069788	0.901786	0.705357	1	2.27742	down
PE(22:2(13Z,16Z)/P-18:1(9Z))	MT:WT	6.57743	0.00370756	0.0272642	0.0935436	0.298799	0.794643	0.566741	0.946429	2.32757	up
PE(DiMe(9,3)/DiMe(11,3))	MT:WT	8.22716	5.18e-07	0.000155003	0.000724941	0.0266393	0.955357	0.861384	1	3.24499	up
TG(16:0/24:1(15Z)/22:5(4Z,7Z,10Z,13Z,16Z))	MT:WT	4.12114	0.0182232	0.055442	0.251293	0.404294	0.758929	0.566741	0.955357	1.39588	up
PS(15:0/22:2(13Z,16Z))	MT:WT	11.7545	9.43e-06	0.000766856	0.00245236	0.0541959	0.919643	0.767857	1	3.38962	up
PA(18:1(9Z)/24:1(15Z))	MT:WT	6.07681	2.59e-05	0.00353243	0.00467366	0.107278	0.875	0.696429	1	2.64606	up
PS(20:3(8Z,11Z,14Z)/20:4(5Z,8Z,11Z,14Z))	MT:WT	4.74009	0.00134316	0.0183637	0.0482053	0.24067	0.8125	0.616071	0.964286	2.1451	up
PC(18:1(11Z)/22:5(4Z,7Z,10Z,13Z,16Z))	MT:WT	8.66123	0.000145357	0.00200688	0.0114706	0.0807234	0.892857	0.732143	0.98683	3.28121	up
PA(22:0/22:2(13Z,16Z))	MT:WT	7.61892	0.000214274	0.00200688	0.0143393	0.0807234	0.892857	0.732143	1	3.13428	up
PC(18:0/22:5(7Z,10Z,13Z,16Z,19Z))	MT:WT	4.67259	5.75e-06	0.00353243	0.00228881	0.107278	0.875	0.718527	1	2.65073	up
PI(18:0/16:0)	MT:WT	0.373729	0.00134889	0.000766856	0.0482053	0.0541959	0.919643	0.785714	1	2.24007	down
cis-5-Tetradecenoylcarnitine	MT:WT	4.83558	0.00803313	0.135285	0.153014	0.553285	0.705357	0.491071	0.901786	1.84398	up
PE(DiMe(11,3)/DiMe(9,5))	MT:WT	2.37396	0.0168886	0.00353243	0.240965	0.107278	0.875	0.6875	0.977902	1.92838	up
PS(15:0/24:0)	MT:WT	25.2247	2.35e-05	0.000155003	0.0045555	0.0266393	0.955357	0.848214	1	3.871	up
DG(20:0/20:4(8Z,11Z,14Z,17Z)/0:0)	MT:WT	9.43498	8.59e-05	0.000766856	0.00877789	0.0541959	0.919643	0.754241	1	2.79549	up
PI(16:0/20:3(8Z,11Z,14Z))	MT:WT	3.79086	0.0388033	0.248959	0.399225	0.706427	0.660714	0.410714	0.870759	1.83294	up
PS(18:3(9Z,12Z,15Z)/24:1(15Z))	MT:WT	2.088	0.0172336	0.0393788	0.244504	0.347877	0.776786	0.5625	0.955357	1.43768	up
Lactosylceramide (d18:1/16:0)	MT:WT	3.05236	0.0172839	0.0224672	0.244758	0.268825	0.803571	0.589286	0.955357	1.86863	up
PE(22:5(7Z,10Z,13Z,16Z,19Z)/24:1(15Z))	MT:WT	7.42884	3.45e-05	0.00267584	0.00551341	0.0932473	0.883929	0.732143	1	2.84495	up
PC(22:4(7Z,10Z,13Z,16Z)/22:4(7Z,10Z,13Z,16Z))	MT:WT	4.75012	6.91e-05	0.00593905	0.00746998	0.136094	0.857143	0.6875	1	2.38535	up
PS(DiMe(11,5)/MonoMe(11,5))	MT:WT	0.448352	0.00610591	0.00460113	0.12674	0.122946	0.866071	0.709598	0.982143	1.88459	down
PI(18:0/20:2(11Z,14Z))	MT:WT	6.15385	0.000304621	0.00593905	0.0175843	0.136094	0.857143	0.669643	0.982143	2.68012	up
PS(DiMe(11,3)/DiMe(13,5))	MT:WT	21.8435	1.07e-05	0.000155003	0.00252861	0.0266393	0.955357	0.857143	1	4.1963	up
PE-NMe2(24:1(15Z)/22:6(4Z,7Z,10Z,13Z,16Z,19Z))	MT:WT	3.52903	0.000135506	0.00593905	0.0113495	0.136094	0.857143	0.6875	1	2.1942	up
PS(DiMe(13,5)/DiMe(11,5))	MT:WT	0.425001	0.0272455	0.032885	0.310973	0.318001	0.785714	0.602455	0.946429	2.03139	down
PS(MonoMe(13,5)/DiMe(13,5))	MT:WT	4.87284	0.00260172	0.00957754	0.0734112	0.179271	0.839286	0.625	0.964286	2.36156	up
PE-NMe(13D5/13M5)	MT:WT	0.2949	3.3e-05	0.00200688	0.00551341	0.0807234	0.892857	0.722768	0.995759	3.39908	down
4-Hydroxyxanthone	MT:WT	3.61494	0.00640843	0.0149047	0.131329	0.219707	0.821429	0.616071	0.968973	1.9438	up
Valerylcarnitine	MT:WT	2.37038	0.00451789	0.0149047	0.103843	0.219707	0.821429	0.625	0.964286	1.70529	up
Allopurinol riboside	MT:WT	12.0816	1.18e-06	0.000155003	0.000992653	0.0266393	0.955357	0.839286	1	3.4564	up
5,6-Dihydro-4-methoxy-6-[2-(4-methoxyphenyl)ethyl]-2H-pyran-2-one	MT:WT	3.95646	6.43e-06	0.000367112	0.00231428	0.0370146	0.9375	0.8125	1	2.42304	up
6-{[3-(1,2-dihydroxybutyl)-1-oxo-1H-isochromen-7-yl]oxy}-3,4,5-trihydroxyoxane-2-carboxylic acid	MT:WT	2.88794	0.0190849	0.0183637	0.258175	0.24067	0.8125	0.625	0.98683	1.521	up
Artonol D	MT:WT	3.88132	0.000138079	0.00957754	0.0113495	0.179271	0.839286	0.651786	1	2.18314	up
(9E)-9-nitrooctadecenoic Acid	MT:WT	2.07069	0.0183043	0.0393788	0.251668	0.347877	0.776786	0.535714	0.942187	1.61897	up
Penicillin G	MT:WT	6.73202	0.000189512	0.00593905	0.0132693	0.136094	0.857143	0.678571	1	2.82426	up
DG(14:1n5/0:0/14:1n5)	MT:WT	0.485974	0.00112999	0.000766856	0.082275	0.107617	0.919643	0.732143	1	2.19829	down
DG(20:1(11Z)/20:2(11Z,14Z)/0:0)	MT:WT	4.89256	0.00017954	0.0014766	0.0128083	0.069788	0.901786	0.754241	1	2.40434	up
Moschamindole	MT:WT	2.05151	0.00421229	0.00460113	0.100283	0.122946	0.866071	0.705357	1	1.51723	up
DG(18:1(11Z)/20:3(5Z,8Z,11Z)/0:0)	MT:WT	2.03494	0.0161414	0.0272642	0.343946	0.340582	0.794643	0.57567	0.964286	1.53865	up
DG(20:2(11Z,14Z)/20:0/0:0)	MT:WT	0.36875	0.0112783	0.00757066	0.187032	0.157278	0.848214	0.584598	1	2.41006	down
DG(18:1(9Z)/24:1(15Z)/0:0)	MT:WT	2.07779	0.0224735	0.0183637	0.283215	0.24067	0.8125	0.571429	0.982143	1.74978	up
DG(15:0/0:0/20:5n3)	MT:WT	15.0349	2.16e-05	0.00200688	0.00429042	0.0807234	0.892857	0.732143	1	3.08278	up
DG(20:3(5Z,8Z,11Z)/24:1(15Z)/0:0)	MT:WT	27.5574	5.75e-07	5.71e-05	0.000724941	0.019629	0.973214	0.892857	1	3.94723	up
1b,3a,12a-Trihydroxy-5b-cholanoic acid	MT:WT	4.23203	0.0297919	0.0183637	0.330817	0.24067	0.8125	0.607143	0.964286	1.46462	up
PA(20:5(5Z,8Z,11Z,14Z,17Z)/22:2(13Z,16Z))	MT:WT	0.492785	0.0363119	0.0272642	0.38032	0.298799	0.794643	0.548884	0.982143	1.69528	down
TG(14:0/15:0/20:4(8Z,11Z,14Z,17Z))	MT:WT	0.35287	0.0214489	0.00460113	0.276533	0.122946	0.866071	0.616071	1	1.99047	down
TG(18:4(6Z,9Z,12Z,15Z)/15:0/o-18:0)	MT:WT	8.39263	0.000569611	0.00200688	0.0278075	0.0807234	0.892857	0.754241	1	3.08075	up
LysoPA(18:3(6Z,9Z,12Z)/0:0)	MT:WT	3.72579	8.22e-05	0.00200688	0.00851523	0.0807234	0.892857	0.741071	1	2.20503	up
Phytonadione	MT:WT	5.40112	0.00121149	0.0149047	0.0461896	0.219707	0.821429	0.616071	0.968973	2.43079	up
TG(18:1(11Z)/20:3n6/18:1(11Z))	MT:WT	2.19103	0.0171142	0.00460113	0.243265	0.122946	0.866071	0.651786	1	2.32684	up
TG(18:0/22:5(7Z,10Z,13Z,16Z,19Z)/18:0)	MT:WT	10.6835	0.0243665	0.00757066	0.292663	0.157278	0.848214	0.633929	1	1.65079	up
TG(18:0/22:1(13Z)/18:0)	MT:WT	2.29235	0.0012522	0.00460113	0.0464893	0.122946	0.866071	0.70067	0.991071	1.78771	up
TG(15:0/22:2(13Z,16Z)/22:6(4Z,7Z,10Z,13Z,16Z,19Z))	MT:WT	2.06889	0.0158481	0.00593905	0.233613	0.136094	0.857143	0.625	1	2.22705	up
TG(20:1(11Z)/20:3(5Z,8Z,11Z)/20:1(11Z))	MT:WT	2.03281	0.0128932	0.0183637	0.20526	0.24067	0.8125	0.598214	0.968973	1.8821	up
TG(22:2(13Z,16Z)/16:0/22:2(13Z,16Z))	MT:WT	0.472072	0.00151674	0.00593905	0.0523725	0.136094	0.857143	0.6875	1	2.55277	down
TG(22:1(13Z)/18:3(6Z,9Z,12Z)/22:1(13Z))	MT:WT	2.39813	0.00321134	0.000155003	0.0840282	0.0266393	0.955357	0.843527	1	2.39175	up
TG(20:4(5Z,8Z,11Z,14Z)/24:1(15Z)/20:4(5Z,8Z,11Z,14Z))	MT:WT	5.06866	2e-05	9.79e-05	0.00420003	0.0266393	0.964286	0.875	1	2.55403	up
TG(20:3n6/24:1(15Z)/20:3n6)	MT:WT	2.41527	0.0239797	0.11812	0.292014	0.525427	0.714286	0.482143	0.901786	1.493	up
TG(22:1(13Z)/20:4(8Z,11Z,14Z,17Z)/22:1(13Z))	MT:WT	5.47064	0.00032293	0.00267584	0.0182819	0.0932473	0.883929	0.723214	1	2.64191	up
PS(14:0/24:0)	MT:WT	3.66159	8.87e-06	0.00267584	0.00245236	0.0932473	0.883929	0.696429	1	2.36253	up
Oxepahyperforin	MT:WT	2.45671	0.000239125	0.00107686	0.0150689	0.0616911	0.910714	0.785714	1	2.02574	up
ent-16b,19-Kauranediol 19-acetate	MT:WT	4.21225	0.00297224	0.135285	0.080097	0.553285	0.705357	0.464286	0.906473	1.91045	up
PC(22:5(7Z,10Z,13Z,16Z,19Z)/22:6(4Z,7Z,10Z,13Z,16Z,19Z))	MT:WT	3.69256	0.000708145	0.00200688	0.0328527	0.0807234	0.892857	0.75	1	2.55184	up
TG(20:1(11Z)/22:4(7Z,10Z,13Z,16Z)/20:1(11Z))	MT:WT	0.174978	2.15e-06	0.000367112	0.0012482	0.0370146	0.9375	0.839286	1	4.82906	down
DG(18:2(9Z,12Z)/22:2(13Z,16Z)/0:0)	MT:WT	2.62151	0.00143441	0.00957754	0.0502177	0.179271	0.839286	0.669643	1	1.87964	up
DG(18:2(9Z,12Z)/22:1(13Z)/0:0)	MT:WT	7.04753	5.28e-05	0.0014766	0.00665295	0.069788	0.901786	0.767857	1	2.99673	up
DG(18:1(11Z)/22:1(13Z)/0:0)	MT:WT	0.250133	3.89e-06	0.00053843	0.00183701	0.044743	0.928571	0.785714	1	3.31149	down
3-Buten-2-one 1-(2,3,6-trimethyl phenyl)	MT:WT	3.23061	8.46e-06	0.00107686	0.00245236	0.0616911	0.910714	0.767857	1	2.35001	up
D-Vacciniin	MT:WT	0.486047	0.00733111	0.00353243	0.14325	0.107278	0.875	0.660714	1	1.81401	down
2-Ethyl-5-methyl-3,3-diphenyl-1-pyrroline	MT:WT	16.6413	7.2e-06	0.00053843	0.00245236	0.044743	0.928571	0.789955	1	3.30478	up
Nonyl octanoate	MT:WT	4.03127	9.62e-05	0.00107686	0.00964263	0.0616911	0.910714	0.767857	1	2.33142	up
9-Acetoxyfukinanolide	MT:WT	2.01747	0.00935937	0.0224672	0.167245	0.268825	0.803571	0.607143	0.977902	1.34108	up
Histidinyl-Leucine	MT:WT	2.67772	6.19e-05	0.00267584	0.00730949	0.0932473	0.883929	0.70067	0.982143	2.01395	up
Phenylalanyl-Hydroxyproline	MT:WT	2.34697	0.0360204	0.076245	0.379514	0.453274	0.741071	0.508929	0.919643	1.37072	up
(±)-Aegeline	MT:WT	2.18951	0.0431418	0.032885	0.417563	0.318001	0.785714	0.5625	0.9375	1.43589	up
Zanthosimuline	MT:WT	2.19286	0.0199572	0.0468761	0.266166	0.377505	0.767857	0.526786	0.951116	1.57702	up
N-(14-Methylhexadecanoyl)pyrrolidine	MT:WT	2.09298	0.00524182	0.00353243	0.113578	0.107278	0.875	0.714286	1	2.12514	up
Dihydrocapsaicin	MT:WT	2.03096	0.0326679	0.00353243	0.352702	0.107278	0.875	0.732143	1	1.81372	up
3-Oxo-6b-angeloyloxy-7(11)-eremophilen-12,8a-olide	MT:WT	15.7575	1.85e-06	5.71e-05	0.00116835	0.019629	0.973214	0.892857	1	3.39756	up
Lipoyllysine	MT:WT	2.55099	0.0145896	0.0652154	0.221812	0.427347	0.75	0.553571	0.919643	1.3659	up
3-(2,5-dihydroxy-4-methoxyphenyl)-6-methoxy-3,4-dihydro-2H-1-benzopyran-4,7-diol	MT:WT	6.28318	0.00374748	0.00957754	0.0935436	0.179271	0.839286	0.669643	0.991071	2.1113	up
1-Hydroxy-1-phenyl-3-hexadecanone	MT:WT	3.75771	9.99e-05	0.00460113	0.00976739	0.122946	0.866071	0.70067	0.973214	2.15683	up
Docosatrienoic acid	MT:WT	3.7387	0.00455809	0.00053843	0.103988	0.044743	0.928571	0.803571	1	2.79862	up
Gibberellin Ga115	MT:WT	4.41899	0.0008084	0.00757066	0.0355628	0.157278	0.848214	0.660714	0.982143	2.06427	up
2-{4-[(1E)-1,2-diphenylbut-1-en-1-yl]phenoxy}ethan-1-amine	MT:WT	3.57514	0.00423851	0.0886942	0.100283	0.474668	0.732143	0.504241	0.92433	1.7564	up
PE(22:6(4Z,7Z,10Z,13Z,16Z,19Z)/20:4(8Z,11Z,14Z,17Z))	MT:WT	16.72	0.000261636	0.00200688	0.0159556	0.0807234	0.892857	0.6875	1	3.67197	up
Murrayacinine	MT:WT	6.9125	0.000324297	0.00353243	0.0182819	0.107278	0.875	0.718527	0.982143	2.42107	up
6-(4,7-dihydroxy-6-methoxy-3,4-dihydro-2H-1-benzopyran-3-yl)-3-methoxybenzene-1,2,4-triol	MT:WT	3.08398	0.00922861	0.0149047	0.165429	0.219707	0.821429	0.620313	0.973214	1.94377	up
Garcinone A	MT:WT	2.40113	0.0127026	0.0119923	0.31736	0.246041	0.830357	0.580357	1	2.55889	up
Methyl hexadecanoic acid	MT:WT	2.02882	0.0219348	0.00757066	0.281365	0.157278	0.848214	0.678571	0.973214	1.70344	up
D8'-Merulinic acid C	MT:WT	2.07355	0.0063265	0.00957754	0.130357	0.179271	0.839286	0.664955	0.991071	1.33648	up
[6]-Gingerdione	MT:WT	0.469728	0.00338448	0.000244741	0.147052	0.0842453	0.946429	0.821429	1	2.20632	down
Pipernonaline	MT:WT	0.0957793	0.00433683	3.26e-05	0.100908	0.016451	0.982143	0.919643	1	3.53776	down
MG(20:1(11Z)/0:0/0:0)	MT:WT	13.4925	0.000448478	0.0014766	0.0230537	0.069788	0.901786	0.718527	1	3.51963	up
Isopiperolein B	MT:WT	3.47758	0.00137056	0.055442	0.0482053	0.404294	0.758929	0.557813	0.9375	1.84625	up
Bevantolol	MT:WT	0.104141	0.00479617	8.16e-06	0.106987	0.0102818	1	1	1	3.47625	down
5b-Cholestane-3a,7a,12a,23-Tetrol	MT:WT	9.31655	0.00065238	0.00267584	0.0306797	0.0932473	0.883929	0.696429	1	2.34339	up
Cholestenone	MT:WT	2.83046	0.00182666	0.0149047	0.0571555	0.219707	0.821429	0.629241	0.964286	1.74934	up
MG(20:0/0:0/0:0)	MT:WT	5.24173	0.000998353	0.0224672	0.0399447	0.268825	0.803571	0.602455	0.951116	2.20948	up
Benzo[a]pyrene-7,8-dihydrodiol-9,10-oxide	MT:WT	4.37341	0.000234484	0.00267584	0.0150268	0.0932473	0.883929	0.682813	1	2.2889	up
Nabilone	MT:WT	3.52812	0.0101273	0.0468761	0.282651	0.423388	0.767857	0.562054	0.9375	1.956	up
5-hydroxypropafenone	MT:WT	3.20749	0.0126255	0.102604	0.20357	0.498323	0.723214	0.486384	0.919643	1.71466	up
gamma-Mangostin	MT:WT	3.12778	0.00942164	0.0149047	0.167245	0.219707	0.821429	0.615625	0.964286	2.15351	up
DG(8:0/i-12:0/0:0)	MT:WT	4.92885	0.000136795	0.0183637	0.0113495	0.24067	0.8125	0.625	1	2.37388	up
(3alpha,5alpha,7alpha)-14-Methylergosta-9(11),24(28)-dien-3,7-diol	MT:WT	8.44919	0.000778095	0.00267584	0.0348163	0.0932473	0.883929	0.709598	0.995759	2.17661	up
Isorosmanol	MT:WT	2.30086	0.00039762	0.00200688	0.046089	0.117308	0.892857	0.732143	1	1.94703	up
25-Azacholesterol	MT:WT	4.65817	0.000961426	0.0149047	0.0390877	0.219707	0.821429	0.629241	0.973214	2.00278	up
Tetrahydropersin	MT:WT	3.0099	0.000130603	1.63e-05	0.011223	0.0137091	0.991071	0.954911	1	1.93532	up
(3beta,22E,24R)-3-Hydroxyergosta-5,8,22-trien-7-one	MT:WT	3.62854	3.94e-05	0.00107686	0.0058284	0.0616911	0.910714	0.758482	1	2.28903	up
3-(3,4-dimethoxyphenyl)-N-[2-(3,4-dimethoxyphenyl)ethyl]propanimidic acid	MT:WT	6.76001	5.1e-05	0.000766856	0.00664981	0.0541959	0.919643	0.776786	1	2.64339	up
(R)-Byakangelicinn 2'-(3-methylbutanoate)	MT:WT	2.79116	0.0366492	0.135285	0.382263	0.553285	0.705357	0.491071	0.906473	1.47144	up
7-Dehydrodesmosterol	MT:WT	2.21061	0.00270537	0.00107686	0.0748816	0.0616911	0.910714	0.758929	1	2.11989	up
L-Palmitoylcarnitine	MT:WT	9.61945	7.78e-06	0.00053843	0.00245236	0.044743	0.928571	0.794643	1	3.03571	up
Epi-coprostanol	MT:WT	0.0778399	0.00464774	3.26e-05	0.105431	0.016451	0.982143	0.928571	1	3.63772	down
3,5-Dihydroxyergosta-7,22-dien-6-one	MT:WT	4.98683	0.000163323	0.00200688	0.0119907	0.0807234	0.892857	0.727455	1	2.39725	up
3alpha,7alpha,24(S)-trihydroxy-5beta-cholestan-27-al	MT:WT	0.0921941	0.0052896	3.26e-05	0.113775	0.016451	0.982143	0.928571	1	3.5516	down
3-hydroxyhexadecanoyl carnitine	MT:WT	2.12163	0.00823104	0.076245	0.15522	0.453274	0.741071	0.535714	0.915402	1.34739	up
(3beta,5alpha,6alpha,7beta,14alpha,22E,24R)-5,6-Epoxyergosta-8,22-diene-3,7,14-triol	MT:WT	0.240868	0.0091108	0.000244741	0.164823	0.032469	0.946429	0.847768	1	2.60282	down
Delta 8,14 -Sterol	MT:WT	4.50572	6.81e-05	0.00353243	0.0074669	0.107278	0.875	0.705357	0.991071	2.35491	up
beta-Citraurin	MT:WT	3.70813	0.00429366	0.032885	0.100522	0.318001	0.785714	0.580357	0.960045	1.87849	up
(+-)-Ethyl 3-hydroxy-2-methylbutyrate	MT:WT	2.4069	0.00859898	0.0652154	0.159634	0.427347	0.75	0.539955	0.919643	1.53907	up
(3beta,4alpha,5alpha,24(28)Z)-4,14-Dimethylstigmasta-9(11),24(28)-dien-3-ol	MT:WT	16.5684	2.91e-05	3.26e-05	0.00512271	0.016451	0.982143	0.910714	1	2.90246	up
2-(Methoxycarbonyl)-5-methyl-2,4-bis(3-methyl-2-butenyl)-6-(2-methyl-1-oxopropyl)-5-(4-methyl-3-pentenyl)cyclohexanone	MT:WT	5.68423	0.0483418	0.11812	0.445105	0.525427	0.714286	0.481696	0.928571	1.2921	up
4alpha-Hydroxymethyl-4beta-methyl-5alpha-cholesta-8,24-dien-3beta-ol	MT:WT	4.78516	0.00613949	0.0224672	0.126849	0.268825	0.803571	0.589286	0.946429	1.60834	up
(3beta,5alpha,6beta,24R)-Stigmastane-3,5,6-triol	MT:WT	3.74022	0.00638726	0.00460113	0.131251	0.122946	0.866071	0.664955	1	1.68987	up
Verapamil	MT:WT	4.47035	0.00167879	0.00757066	0.0547198	0.157278	0.848214	0.691741	0.977902	1.8744	up
Priverogenin A	MT:WT	2.87782	0.0143335	0.0652154	0.220228	0.427347	0.75	0.535714	0.9375	1.67121	up
DG(8:0/i-16:0/0:0)	MT:WT	3.81492	0.0182438	0.055442	0.251293	0.404294	0.758929	0.566741	0.928571	1.95771	up
23-Acetoxysoladulcidine	MT:WT	2.00743	0.0245061	0.0149047	0.293685	0.219707	0.821429	0.620313	0.964286	1.35524	up
alpha,gamma-Onoceradienedione	MT:WT	2.93637	0.000142952	0.00053843	0.0114706	0.044743	0.928571	0.803571	1	2.04641	up
Ginsenoyne L	MT:WT	0.0842181	0.00401214	9.79e-05	0.0978704	0.0266393	0.964286	0.866071	1	3.69602	down
Schleicherastatin 2	MT:WT	3.33056	0.0497699	0.154236	0.450192	0.584334	0.696429	0.45067	0.893304	1.58331	up
Lumequic acid	MT:WT	5.05447	0.000861642	0.0149047	0.036677	0.219707	0.821429	0.629241	0.968973	2.21819	up
Cytochalasin Opho	MT:WT	0.0972135	0.00374625	5.71e-05	0.0935436	0.019629	0.973214	0.897098	1	3.6218	down
Acetylursolic acid	MT:WT	2.11151	0.0210465	0.0119923	0.274245	0.19629	0.830357	0.633929	0.982143	1.68806	up
DG(8:0/i-18:0/0:0)	MT:WT	7.19512	3.5e-05	0.00053843	0.00551341	0.044743	0.928571	0.821429	1	2.71266	up
Tsugaric acid C	MT:WT	2.79648	0.00125414	0.00957754	0.0464893	0.179271	0.839286	0.651786	0.991071	1.7693	up
11,13-Dotriacontanedione	MT:WT	5.64818	0.000249286	0.00107686	0.0154517	0.0616911	0.910714	0.772098	1	2.86204	up
Theasapogenol E	MT:WT	5.82913	0.0011017	0.0393788	0.043166	0.347877	0.776786	0.579911	0.9375	2.209	up
Prolycopene	MT:WT	2.94973	0.0023369	0.0149047	0.0679304	0.219707	0.821429	0.611384	0.964286	1.77392	up
O-(2-tetradecenoyl)carnitine	MT:WT	2.51793	0.0092807	0.00757066	0.268707	0.207557	0.848214	0.682813	1	2.0997	up
2-[2,5-dihydroxy-4-(methoxymethyl)phenyl]-3,4-dihydro-2H-1-benzopyran-3,5,7-triol	MT:WT	2.10572	0.0161664	0.0183637	0.343946	0.285884	0.8125	0.620313	0.955357	1.62333	up
Cholesteryl ferulate	MT:WT	2.4234	0.0291588	0.055442	0.327636	0.404294	0.758929	0.539955	0.933259	1.71526	up
FAHFA(18:1(9Z)/5-O-18:0)	MT:WT	2.69098	0.00444792	0.0272642	0.102615	0.298799	0.794643	0.593527	0.964286	1.63943	up
PA(10:0/a-17:0)	MT:WT	0.122207	0.00213759	8.16e-06	0.0641523	0.0102818	1	1	1	3.32755	down
epsilon,gamma-Caroten-3-ol	MT:WT	0.335948	0.00198554	0.000367112	0.0612843	0.0370146	0.9375	0.821429	1	2.45899	down
Lutein	MT:WT	8.85922	0.00059599	0.0119923	0.0285246	0.19629	0.830357	0.642857	0.973214	2.57966	up
DG(15:0/0:0/20:2n6)	MT:WT	0.145921	0.00528303	0.000766856	0.113775	0.0541959	0.919643	0.740625	1	3.2703	down
1-Oleoylglycerophosphoinositol	MT:WT	7.43737	0.00033232	0.00593905	0.0183431	0.136094	0.857143	0.664955	0.991071	2.53848	up
DG(16:0/20:2(11Z,14Z)/0:0)	MT:WT	3.81015	0.000330565	0.00353243	0.0183431	0.107278	0.875	0.714286	1	2.1623	up
DG(15:0/0:0/22:2n6)	MT:WT	0.400086	0.00453575	0.00053843	0.103937	0.044743	0.928571	0.785714	1	2.11463	down
DG(16:0/20:3(8Z,11Z,14Z)/0:0)	MT:WT	4.78357	0.00510216	0.0393788	0.112159	0.347877	0.776786	0.589286	0.946429	2.03024	up
DG(20:3(5Z,8Z,11Z)/15:0/0:0)	MT:WT	5.96894	0.000323827	0.00353243	0.0182819	0.107278	0.875	0.696429	1	2.43281	up
DG(16:1(9Z)/22:1(13Z)/0:0)	MT:WT	3.47259	0.00891557	0.0886942	0.162457	0.474668	0.732143	0.504241	0.919643	1.73734	up
DG(22:0/15:0/0:0)	MT:WT	3.61401	0.00271324	0.0272642	0.0748816	0.298799	0.794643	0.607143	0.955357	1.86205	up
CE(18:1(11Z))	MT:WT	2.51045	0.0214658	0.11812	0.276533	0.525427	0.714286	0.51317	0.892857	1.42467	up
DG(20:0/22:5(7Z,10Z,13Z,16Z,19Z)/0:0)	MT:WT	3.27142	0.000765401	0.00593905	0.0346585	0.136094	0.857143	0.673884	0.973214	2.29263	up
PGP(i-12:0/i-14:0)	MT:WT	3.03722	0.00303484	0.0224672	0.0808081	0.268825	0.803571	0.602455	0.973214	1.77383	up
PE(14:0/22:0)	MT:WT	2.79055	0.00735782	0.0149047	0.143402	0.219707	0.821429	0.616071	0.964286	2.04081	up
PE(P-18:1(11Z)/22:2(13Z,16Z))	MT:WT	2.23251	0.0348975	0.0652154	0.370119	0.427347	0.75	0.553571	0.9375	1.34573	up
PE(DiMe(9,3)/DiMe(9,5))	MT:WT	9.38391	9.41e-06	0.000367112	0.00245236	0.0370146	0.9375	0.807813	1	2.95303	up
PS(14:1(9Z)/24:0)	MT:WT	0.487156	0.00456548	0.0014766	0.103988	0.069788	0.901786	0.745313	1	2.12581	down
PA(18:2(9Z,12Z)/24:0)	MT:WT	3.16167	0.000457294	0.00957754	0.0230537	0.179271	0.839286	0.660714	0.982143	2.01723	up
PS(20:4(5Z,8Z,11Z,14Z)/20:3(8Z,11Z,14Z))	MT:WT	4.44847	0.00879514	0.055442	0.161429	0.404294	0.758929	0.531027	0.919643	1.78492	up
PC(18:1(11Z)/22:5(7Z,10Z,13Z,16Z,19Z))	MT:WT	2.62607	0.00654476	0.135285	0.132685	0.553285	0.705357	0.491071	0.901786	1.616	up
PA(22:1(13Z)/22:1(13Z))	MT:WT	4.30035	0.00065319	0.0393788	0.0306797	0.347877	0.776786	0.589286	0.933259	2.06546	up
PC(18:1(11Z)/22:4(7Z,10Z,13Z,16Z))	MT:WT	2.4796	0.00368423	0.102604	0.0935436	0.498323	0.723214	0.5	0.910714	1.62186	up
1-hexadecanoyl-2-octadecanoyl-sn-glycero-3-phospho-D-myo-inositol	MT:WT	2.86404	0.00167138	0.0652154	0.0547142	0.427347	0.75	0.517857	0.92433	1.71439	up
Gibberellin A38	MT:WT	2.78408	0.0395317	0.032885	0.401671	0.318001	0.785714	0.571429	0.964286	2.03755	up
PE(DiMe(11,5)/DiMe(9,3))	MT:WT	4.01531	0.00204148	0.0272642	0.0619987	0.298799	0.794643	0.607143	0.946429	2.13848	up
PS(24:0/15:0)	MT:WT	4.52525	0.0416794	0.11812	0.412	0.525427	0.714286	0.495312	0.901786	1.84353	up
N-desethyloxybutynin	MT:WT	0.351698	0.0238655	0.00957754	0.292014	0.179271	0.839286	0.669643	0.977902	1.89567	down
PI(18:0/18:3(6Z,9Z,12Z))	MT:WT	3.48682	0.00505833	0.11812	0.111519	0.525427	0.714286	0.495312	0.901786	1.84764	up
PS(18:4(6Z,9Z,12Z,15Z)/24:0)	MT:WT	6.43956	0.000119185	0.00200688	0.0111784	0.0807234	0.892857	0.754241	1	2.52851	up
PC(20:0/22:6(4Z,7Z,10Z,13Z,16Z,19Z))	MT:WT	3.68728	0.0350162	0.34112	0.370858	0.785251	0.633929	0.397098	0.839286	1.45537	up
PE(22:6(4Z,7Z,10Z,13Z,16Z,19Z)/24:0)	MT:WT	4.40889	0.000121704	0.00353243	0.0111784	0.107278	0.875	0.705357	1	2.25864	up
PC(22:6(4Z,7Z,10Z,13Z,16Z,19Z)/22:2(13Z,16Z))	MT:WT	2.22925	0.00571085	0.00107686	0.11996	0.0616911	0.910714	0.789955	1	2.17521	up
PS(DiMe(13,5)/MonoMe(11,3))	MT:WT	3.29426	0.00695571	0.0272642	0.138419	0.298799	0.794643	0.5625	0.955357	1.6432	up
PI(18:1(11Z)/20:1(11Z))	MT:WT	2.10904	0.0170117	0.00957754	0.242264	0.179271	0.839286	0.642857	0.991071	1.74188	up
PS(DiMe(11,5)/DiMe(11,5))	MT:WT	13.7267	7.05e-05	0.000244741	0.00750864	0.032469	0.946429	0.82567	1	2.92248	up
PS(MonoMe(13,5)/MonoMe(13,5))	MT:WT	5.94257	0.000261252	0.00593905	0.0159556	0.136094	0.857143	0.673884	1	2.37614	up
PE-NMe(13M5/13D5)	MT:WT	10.0364	0.000156988	0.00353243	0.011863	0.107278	0.875	0.714286	1	2.65897	up
Moschamine	MT:WT	2.74811	0.000278026	0.00107686	0.0168195	0.0616911	0.910714	0.776786	1	1.91194	up
Pivaloylcarnitine	MT:WT	2.33041	0.0207187	0.135285	0.270721	0.553285	0.705357	0.482143	0.906473	1.55319	up
Arabinosylhypoxanthine	MT:WT	2.26987	0.00844596	0.0224672	0.1577	0.268825	0.803571	0.611384	0.946429	1.69169	up
Dihydrosuberenol	MT:WT	6.13618	4.16e-05	0.00107686	0.0058284	0.0616911	0.910714	0.772098	1	2.66452	up
6-{[3-(1,2-dihydroxybutyl)-1-oxo-1H-isochromen-6-yl]oxy}-3,4,5-trihydroxyoxane-2-carboxylic acid	MT:WT	8.5572	0.000575843	0.00957754	0.0278075	0.179271	0.839286	0.660714	0.98683	2.42145	up
2-(2,5-dihydroxy-4-methoxyphenyl)-1-(2,3,4-trihydroxy-5-methoxyphenyl)propan-1-one	MT:WT	5.531	0.000175901	0.00267584	0.01279	0.0932473	0.883929	0.718527	1	2.33853	up
trans-2-Dodecenoylcarnitine	MT:WT	2.17065	0.0109647	0.11812	0.184256	0.525427	0.714286	0.477455	0.892857	1.39228	up
PS(16:0/22:1(13Z))	MT:WT	3.24646	0.0166986	0.0468761	0.240137	0.377505	0.767857	0.548884	0.928571	1.90076	up
Na-p-Hydroxycoumaroyltryptophan	MT:WT	2.54895	0.000382262	0.00267584	0.0205012	0.0932473	0.883929	0.75	0.991071	1.77792	up
DG(18:0/22:4(7Z,10Z,13Z,16Z)/0:0)	MT:WT	3.66694	0.00106142	0.00107686	0.0420234	0.0616911	0.910714	0.758929	1	2.43399	up
Malabaricone C	MT:WT	2.61687	0.00297636	0.00267584	0.080097	0.0932473	0.883929	0.709598	1	2.13237	up
DG(18:2(9Z,12Z)/24:0/0:0)	MT:WT	6.29339	0.00045641	0.0119923	0.0230537	0.19629	0.830357	0.633929	0.973214	2.36281	up
DG(20:3(8Z,11Z,14Z)/24:1(15Z)/0:0)	MT:WT	8.19704	0.00109205	0.0183637	0.0430107	0.24067	0.8125	0.616071	0.964286	2.33201	up
3a,4b,12a-Trihydroxy-5b-cholanoic acid	MT:WT	3.66748	0.00135265	0.0119923	0.0482053	0.19629	0.830357	0.620313	0.968973	2.0253	up
PA(22:2(13Z,16Z)/20:5(5Z,8Z,11Z,14Z,17Z))	MT:WT	3.3601	0.00203617	0.0119923	0.0619987	0.19629	0.830357	0.620313	0.982143	1.9683	up
TG(14:0/20:4(5Z,8Z,11Z,14Z)/15:0)	MT:WT	2.73784	0.0109	0.197686	0.183987	0.644909	0.678571	0.459598	0.875	1.66658	up
LysoPA(18:3(9Z,12Z,15Z)/0:0)	MT:WT	2.43912	0.00472237	0.0886942	0.105966	0.474668	0.732143	0.517857	0.919643	1.62472	up
Lithocholic acid glycine conjugate	MT:WT	4.98399	8.03e-05	0.000367112	0.00843894	0.0370146	0.9375	0.803571	1	2.37084	up
TG(18:1(9Z)/20:3(5Z,8Z,11Z)/18:1(9Z))	MT:WT	12.0829	0.000857419	0.00957754	0.036677	0.179271	0.839286	0.660714	1	2.54495	up
TG(20:1(11Z)/18:3(6Z,9Z,12Z)/20:1(11Z))	MT:WT	6.23489	0.00262591	0.102604	0.0738182	0.498323	0.723214	0.508929	0.892857	2.08431	up
TG(20:0/20:0/18:1(9Z))	MT:WT	2.15651	0.00407793	0.032885	0.0986107	0.318001	0.785714	0.571429	0.9375	1.61938	up
TG(15:0/22:4(7Z,10Z,13Z,16Z)/22:4(7Z,10Z,13Z,16Z))	MT:WT	9.9691	0.000564944	0.0014766	0.0278075	0.069788	0.901786	0.75	1	2.52211	up
TG(20:1(11Z)/20:3n6/20:1(11Z))	MT:WT	7.34187	0.00161441	0.0149047	0.0541716	0.219707	0.821429	0.656027	0.964286	2.21163	up
TG(20:0/20:0/20:4(5Z,8Z,11Z,14Z))	MT:WT	3.30608	0.0137331	0.154236	0.215456	0.584334	0.696429	0.495312	0.892857	1.76399	up
TG(22:1(13Z)/18:3(9Z,12Z,15Z)/22:1(13Z))	MT:WT	2.41997	0.0115248	0.0224672	0.190285	0.268825	0.803571	0.584598	0.946429	1.6482	up
TG(22:2(13Z,16Z)/20:5(5Z,8Z,11Z,14Z,17Z)/22:2(13Z,16Z))	MT:WT	2.31838	0.00940012	0.17499	0.167245	0.610366	0.6875	0.45067	0.883929	1.53035	up
TG(22:2(13Z,16Z)/20:3(5Z,8Z,11Z)/22:2(13Z,16Z))	MT:WT	3.19354	0.000291678	0.00200688	0.0170227	0.0807234	0.892857	0.722768	1	1.97653	up
TG(20:3n6/24:0/20:3n6)	MT:WT	0.476694	0.0029551	0.00200688	0.0800949	0.0807234	0.892857	0.732143	1	1.9069	down
PS(16:0/22:0)	MT:WT	0.498082	0.00268062	0.00200688	0.0748002	0.0807234	0.892857	0.736384	1	1.84057	down
LysoPE(0:0/22:1(13Z))	MT:WT	17.06	0.000159828	0.00107686	0.011863	0.0616911	0.910714	0.745313	1	2.89252	up
PC(22:6(4Z,7Z,10Z,13Z,16Z,19Z)/22:5(4Z,7Z,10Z,13Z,16Z))	MT:WT	6.97892	0.000390135	0.00353243	0.020776	0.107278	0.875	0.696429	0.982143	2.51747	up
TG(20:3(5Z,8Z,11Z)/22:0/20:3(5Z,8Z,11Z))	MT:WT	4.18803	0.00913785	0.0272642	0.164917	0.298799	0.794643	0.616071	0.946429	2.05807	up
DG(18:3(6Z,9Z,12Z)/22:1(13Z)/0:0)	MT:WT	2.85012	0.00129626	0.0393788	0.0474488	0.347877	0.776786	0.5625	0.928571	1.76168	up
DG(18:3(6Z,9Z,12Z)/22:0/0:0)	MT:WT	3.25841	0.0276846	0.11812	0.313951	0.525427	0.714286	0.508929	0.919643	1.74733	up
DG(18:1(9Z)/22:1(13Z)/0:0)	MT:WT	2.63904	0.039104	0.308366	0.400007	0.764044	0.642857	0.423884	0.843973	1.56869	up
1-H-Inden-1-one,2,3-dihydro-3,3,5,6-tetramethyl	MT:WT	3.7407	0.000854062	0.0119923	0.036677	0.19629	0.830357	0.625	0.973214	1.93429	up
demethylmaprotiline	MT:WT	3.67495	0.00877855	0.0149047	0.161429	0.219707	0.821429	0.598214	0.964286	2.18786	up
3-Methylbutyl dodecanoate	MT:WT	2.88304	0.0155616	0.0393788	0.230739	0.347877	0.776786	0.571429	0.964286	1.60623	up
Isotrichodermin	MT:WT	10.5773	0.000895151	0.00593905	0.0376063	0.136094	0.857143	0.696429	1	2.48664	up
Isoleucyl-Histidine	MT:WT	5.92939	0.00181824	0.0393788	0.0571555	0.347877	0.776786	0.589286	0.946429	2.0961	up
Prolyl-Tyrosine	MT:WT	6.15619	0.000754549	0.0272642	0.0343729	0.298799	0.794643	0.597768	0.955357	2.27741	up
Lansamide 3	MT:WT	2.92642	0.00777941	0.0224672	0.149016	0.268825	0.803571	0.602455	0.955357	1.69066	up
Nonivamide	MT:WT	4.65795	0.00162421	0.0393788	0.0541716	0.347877	0.776786	0.522098	0.933259	2.03553	up
Tiapride	MT:WT	3.20435	0.0150261	0.00757066	0.225899	0.157278	0.848214	0.598214	1	3.69511	up
Annuolide G	MT:WT	7.94633	0.000123376	0.0014766	0.0111784	0.069788	0.901786	0.740625	1	2.60055	up
2-(2,5-dihydroxy-4-methoxyphenyl)-1-(2,4-dihydroxy-5-methoxyphenyl)propan-1-one	MT:WT	2.23848	0.0104282	0.00353243	0.180041	0.107278	0.875	0.705357	1	2.10241	up
3-Hydroxy-1-phenyl-1-hexadecanone	MT:WT	2.44885	0.00184956	0.00593905	0.0575571	0.136094	0.857143	0.696429	0.982143	2.04543	up
(all-Z)-7,10,13-Docosatrienoic acid	MT:WT	4.13507	0.000806712	0.0183637	0.0355628	0.24067	0.8125	0.607143	0.964286	2.03905	up
Hydroxyisonobilin	MT:WT	3.84697	0.00674756	0.135285	0.134987	0.553285	0.705357	0.464286	0.910714	1.84365	up
Butorphanol	MT:WT	8.66415	0.000286085	0.00267584	0.0169688	0.0932473	0.883929	0.732143	1	2.80155	up
Lumisterol 3	MT:WT	0.295838	0.00393035	0.000766856	0.096812	0.0541959	0.919643	0.75	1	2.9248	down
Trilostane	MT:WT	3.06808	0.000141511	0.0014766	0.0114706	0.069788	0.901786	0.732143	1	2.09322	up
1-(2,4-dihydroxy-5-methoxyphenyl)-2-(2,3,5-trihydroxy-4-methoxyphenyl)propan-1-one	MT:WT	2.80773	0.0092318	0.248959	0.165429	0.706427	0.660714	0.410268	0.870759	1.55549	up
PS(16:1(9Z)/22:0)	MT:WT	3.28002	0.000130439	0.00460113	0.011223	0.122946	0.866071	0.6875	1	2.29541	up
8,9-Dihydro-5-hydroxy-8-(1-hydroxy-1-methylethyl)-6-(1-oxobutyl)-4-propyl-2H-furo[2,3-h]-1-benzopyran-2-one	MT:WT	2.30362	0.0207283	0.0224672	0.270721	0.268825	0.803571	0.602455	0.946429	1.64839	up
Retrofractamide D	MT:WT	4.9251	5.58e-05	0.00107686	0.00689673	0.0616911	0.910714	0.772098	1	2.42144	up
6-Deoxy-gamma-mangostin	MT:WT	2.40827	0.00844551	0.0272642	0.1577	0.298799	0.794643	0.602455	0.960045	1.74877	up
Rosmaricine	MT:WT	3.91344	0.00176902	0.0652154	0.0563419	0.427347	0.75	0.522098	0.928571	1.98317	up
8-Dehydrocholesterol	MT:WT	9.94197	3.02e-05	0.000367112	0.00519867	0.0370146	0.9375	0.821429	1	3.40884	up
MG(i-20:0/0:0/0:0)	MT:WT	6.18837	0.000416804	0.000244741	0.021737	0.032469	0.946429	0.834598	1	3.19557	up
DG(i-12:0/8:0/0:0)	MT:WT	12.9191	7.6615e-06	9.78965e-05	0.0118677	0.0606566	0.964286	0.875	1	3.56189	up
Curcumin I	MT:WT	3.05269	0.0206944	0.0468761	0.270721	0.377505	0.767857	0.557813	0.933259	1.73642	up
DG(8:0/0:0/i-12:0)	MT:WT	2.06915	0.0102715	0.0652154	0.178559	0.427347	0.75	0.544643	0.9375	1.43732	up
Tetracosapentaenoic acid (24:5n-3)	MT:WT	7.80289	4.14e-05	0.000367112	0.0058284	0.0370146	0.9375	0.8125	1	2.71424	up
(6alpha,22E)-6-Hydroxy-4,7,22-ergostatrien-3-one	MT:WT	2.82983	0.00486861	0.032885	0.108284	0.318001	0.785714	0.580357	0.955357	1.50876	up
N-Jasmonoyltyrosine	MT:WT	2.34153	0.0247094	0.00957754	0.295653	0.179271	0.839286	0.602455	1	2.12882	up
Bopindolol	MT:WT	2.39849	0.0154092	0.00957754	0.22983	0.179271	0.839286	0.584598	1	2.51189	up
MG(0:0/22:5(4Z,7Z,10Z,13Z,16Z)/0:0)	MT:WT	5.50661	0.00193291	0.0119923	0.0599043	0.19629	0.830357	0.63817	0.964286	2.2812	up
(3beta,5alpha,6alpha,22E,24R)-Ergosta-7,9(11),22-triene-3,5,6-triol	MT:WT	2.39167	0.0173977	0.032885	0.245774	0.318001	0.785714	0.589286	0.946429	1.76216	up
MG(0:0/22:1(13Z)/0:0)	MT:WT	5.62388	0.000967865	0.00957754	0.039139	0.179271	0.839286	0.642857	0.973214	2.38621	up
5,6:8,9-Diepoxyergost-22-ene-3,7beta-diol	MT:WT	5.79717	0.00408161	0.055442	0.0986107	0.404294	0.758929	0.539955	0.9375	2.12108	up
28-Norcyclomusalenone	MT:WT	11.8937	0.000401715	0.00593905	0.0210956	0.136094	0.857143	0.656027	1	2.72616	up
3-Hydroxy-8'-apo-epsilon-caroten-8'-al	MT:WT	9.15616	0.00014562	0.00107686	0.0114706	0.0616911	0.910714	0.76317	1	2.7385	up
Ganodermanondiol	MT:WT	33.3078	3.69e-06	0.000244741	0.00183701	0.032469	0.946429	0.839286	1	3.71775	up
Miliacin	MT:WT	18.2707	1.39e-05	0.000155003	0.00307776	0.0266393	0.955357	0.839286	1	3.2426	up
5a-Cholestane-3a,7a,12a,25-tetrol	MT:WT	3.02608	0.00513447	0.0393788	0.112542	0.347877	0.776786	0.584598	0.9375	1.69393	up
3-Hydroxystigmast-5-en-7-one	MT:WT	3.73798	0.0105408	0.0272642	0.180613	0.298799	0.794643	0.571429	0.955357	2.04503	up
(3beta,23xi)-3,23-Dihydroxycycloart-24-en-26-oic acid	MT:WT	12.5994	0.000104236	0.00107686	0.00997762	0.0616911	0.910714	0.758482	1	3.55101	up
DG(8:0/0:0/i-16:0)	MT:WT	2.02685	0.00221967	0.00267584	0.0662921	0.0932473	0.883929	0.727455	1	1.5961	up
Thujyl 19-trachylobanoate	MT:WT	4.77375	0.0109912	0.00460113	0.184291	0.122946	0.866071	0.691741	0.982143	2.87977	up
(3beta,24xi)-Cycloartane-3,24,25-triol	MT:WT	4.39727	9.69e-05	0.000766856	0.00964263	0.0541959	0.919643	0.776786	1	2.29606	up
12,14-Triacontanedione	MT:WT	10.9027	0.000155983	0.0014766	0.011863	0.069788	0.901786	0.758929	1	2.77694	up
Ursololactone	MT:WT	3.55041	0.000228418	0.00053843	0.0149099	0.044743	0.928571	0.794196	1	2.1511	up
DG(8:0/0:0/i-18:0)	MT:WT	10.3592	0.00057733	0.00200688	0.0278075	0.0807234	0.892857	0.723214	1	2.78813	up
12,14-Dotriacontanedione	MT:WT	22.4067	0.000121502	0.000155003	0.0111784	0.0266393	0.955357	0.866071	1	3.59031	up
(1beta,2alpha,3alpha)-1,2,3,24-Tetrahydroxy-12-oleanen-28-oic acid	MT:WT	18.9507	0.000226783	0.0014766	0.0149099	0.069788	0.901786	0.758929	1	3.36042	up
delta-Carotene	MT:WT	15.6498	3.72e-05	0.000155003	0.00574262	0.0266393	0.955357	0.857143	1	3.02116	up
Flavidulol D	MT:WT	10.294	0.000238054	0.00200688	0.0150689	0.0807234	0.892857	0.714286	1	2.6041	up
DG(14:1(9Z)/15:0/0:0)	MT:WT	7.4814	0.000198107	0.000155003	0.0133835	0.0266393	0.955357	0.857143	1	3.24639	up
FAHFA(18:1(9Z)/7-O-18:0)	MT:WT	3.84919	0.000922224	0.0119923	0.0379014	0.19629	0.830357	0.620313	0.982143	1.93321	up
PA(10:0/i-17:0)	MT:WT	12.1729	0.00243146	0.0119923	0.0701783	0.19629	0.830357	0.629241	1	2.69868	up
(S)-1',2'-Epoxy-1',2'-dihydro-b,y-carotene	MT:WT	2.13975	0.0278277	0.0272642	0.314798	0.298799	0.794643	0.57567	0.991071	1.71438	up
(3R,3'R,15-cis)-b,b-Carotene-3,3'-diol	MT:WT	4.41526	0.00146931	0.00593905	0.0509676	0.136094	0.857143	0.664955	1	2.15007	up
DG(16:0/0:0/18:2n6)	MT:WT	37.3198	6.26e-06	0.000155003	0.00231428	0.0266393	0.955357	0.848214	1	3.90791	up
DG(16:1(9Z)/20:1(11Z)/0:0)	MT:WT	21.6755	0.00012565	0.00107686	0.0111784	0.0616911	0.910714	0.772098	1	3.31022	up
DG(18:0/0:0/18:2n6)	MT:WT	22.5212	0.000292641	0.0014766	0.0170227	0.069788	0.901786	0.709598	1	3.51135	up
DG(16:1(9Z)/20:2(11Z,14Z)/0:0)	MT:WT	4.96112	0.00229614	0.0468761	0.067562	0.377505	0.767857	0.57567	0.9375	1.989	up
DG(20:3(8Z,11Z,14Z)/15:0/0:0)	MT:WT	6.76774	0.000571291	0.0119923	0.0278075	0.19629	0.830357	0.625	0.964286	2.31798	up
DG(18:0/20:2(11Z,14Z)/0:0)	MT:WT	5.45377	0.00473726	0.11812	0.105986	0.525427	0.714286	0.495312	0.919643	1.97182	up
Diethylene glycol distearate	MT:WT	5.45572	0.000179193	0.00107686	0.0128083	0.0616911	0.910714	0.76317	1	2.56609	up
Palmitoylstigmasterol	MT:WT	8.85563	0.000992539	0.0224672	0.0399233	0.268825	0.803571	0.607143	0.964286	2.40776	up
DG(20:1(11Z)/22:4(7Z,10Z,13Z,16Z)/0:0)	MT:WT	8.00396	0.00164026	0.11812	0.0541716	0.525427	0.714286	0.5	0.9375	2.24487	up
PGP(i-13:0/a-13:0)	MT:WT	6.25676	0.000198222	0.00053843	0.0133835	0.044743	0.928571	0.798884	1	2.47243	up
PE(16:0/20:0)	MT:WT	4.48886	0.000863331	0.00757066	0.036677	0.157278	0.848214	0.678571	0.973214	2.05154	up
PE(P-18:1(9Z)/22:2(13Z,16Z))	MT:WT	3.53094	0.0270807	0.0272642	0.310675	0.298799	0.794643	0.544643	0.955357	2.37356	up
PE(DiMe(9,5)/DiMe(9,3))	MT:WT	2.39887	0.0319195	0.17499	0.348304	0.610366	0.6875	0.455357	0.892857	1.41612	up
trans-2-Tetradecenoylcarnitine	MT:WT	15.9018	3.98e-05	9.79e-05	0.0058284	0.0266393	0.964286	0.879241	1	3.03229	up
PA(20:0/22:2(13Z,16Z))	MT:WT	7.72579	0.00660161	0.0468761	0.133124	0.377505	0.767857	0.5625	0.946429	2.17963	up
PS(22:6(4Z,7Z,10Z,13Z,16Z,19Z)/18:1(9Z))	MT:WT	0.461024	0.0266684	0.0393788	0.309441	0.347877	0.776786	0.522098	0.973214	1.71631	down
PC(18:1(9Z)/22:5(4Z,7Z,10Z,13Z,16Z))	MT:WT	5.89199	0.00519063	0.17499	0.112792	0.610366	0.6875	0.472768	0.883929	2.06828	up
PA(22:2(13Z,16Z)/22:0)	MT:WT	3.60527	0.0143576	0.00267584	0.220228	0.0932473	0.883929	0.732143	1	3.10772	up
PC(18:1(9Z)/22:4(7Z,10Z,13Z,16Z))	MT:WT	6.9082	0.00135893	0.0468761	0.0482053	0.377505	0.767857	0.589286	0.951116	2.21513	up
PC(DiMe(11,3)/DiMe(9,3))	MT:WT	5.5808	0.00815008	0.032885	0.154463	0.318001	0.785714	0.584598	0.9375	1.94627	up
12-Oxo-20-carboxy-leukotriene B4	MT:WT	2.5856	0.00177326	0.055442	0.0563419	0.404294	0.758929	0.544643	0.928571	1.71302	up
PE(DiMe(9,3)/DiMe(11,5))	MT:WT	5.94498	0.00488924	0.076245	0.108424	0.453274	0.741071	0.526786	0.919643	2.0402	up
Tridecyl phloretate	MT:WT	2.36393	0.00329656	0.00460113	0.0857918	0.122946	0.866071	0.718527	0.982143	2.00037	up
PI(18:0/18:3(9Z,12Z,15Z))	MT:WT	2.35947	0.0223324	0.0183637	0.282877	0.24067	0.8125	0.606696	0.960045	1.73103	up
PS(20:0/22:4(7Z,10Z,13Z,16Z))	MT:WT	3.51309	0.0125842	0.00200688	0.203337	0.0807234	0.892857	0.70067	1	2.83957	up
PC(20:1(11Z)/22:5(4Z,7Z,10Z,13Z,16Z))	MT:WT	2.89581	0.0189931	0.00593905	0.257856	0.136094	0.857143	0.678571	1	2.58356	up
PE(24:0/22:6(4Z,7Z,10Z,13Z,16Z,19Z))	MT:WT	3.41947	0.0157024	0.00200688	0.231917	0.0807234	0.892857	0.723214	1	2.88195	up
PS(DiMe(13,5)/MonoMe(9,5))	MT:WT	2.20794	0.010362	0.0224672	0.179307	0.268825	0.803571	0.607143	0.946429	1.65025	up
PI(18:1(9Z)/20:1(11Z))	MT:WT	0.499381	0.0179785	0.00957754	0.248998	0.179271	0.839286	0.633482	0.982143	1.68081	down
PS(DiMe(13,5)/DiMe(11,3))	MT:WT	4.66583	0.000774903	0.000766856	0.0348163	0.0541959	0.919643	0.781027	1	2.60127	up
PE-NMe2(11D5/13D5)	MT:WT	3.49471	0.0155562	0.0119923	0.230739	0.19629	0.830357	0.63817	0.964286	2.08801	up
PE(22:5(4Z,7Z,10Z,13Z,16Z)/24:1(15Z))	MT:WT	2.05778	0.00778094	0.0119923	0.149016	0.19629	0.830357	0.63817	0.964286	1.65136	up
Brompheniramine	MT:WT	3.30459	0.0164035	0.00200688	0.238544	0.0807234	0.892857	0.705357	1	2.78394	up
Traumatic acid	MT:WT	3.30281	0.0185241	0.00200688	0.252851	0.0807234	0.892857	0.714286	1	2.84569	up
Estriol-16-Glucuronide	MT:WT	2.98246	0.00547929	0.00200688	0.116473	0.0807234	0.892857	0.705357	1	2.61879	up
Armexifolin	MT:WT	4.23712	0.0110636	0.000244741	0.185096	0.032469	0.946429	0.821429	1	3.13614	up
6-{[3,4-dihydroxy-4-(1-oxo-1H-isochromen-3-yl)butan-2-yl]oxy}-3,4,5-trihydroxyoxane-2-carboxylic acid	MT:WT	3.93572	0.00424367	0.000155003	0.100283	0.0266393	0.955357	0.861384	1	3.01548	up
12,15-Epoxy-13,14-dimethyleicosa-10,12,14-trienoic acid	MT:WT	3.41599	0.011132	0.000155003	0.185419	0.0266393	0.955357	0.839286	1	2.9588	up
Chloromarmin	MT:WT	3.47714	0.00300837	0.0183637	0.0803862	0.24067	0.8125	0.602455	0.955357	2.02658	up
Chenodeoxycholic acid	MT:WT	6.1247	0.000326376	0.00460113	0.0182819	0.122946	0.866071	0.678571	0.995759	2.41941	up
DG(20:0/22:2(13Z,16Z)/0:0)	MT:WT	0.399797	0.0166616	0.00757066	0.240137	0.157278	0.848214	0.571429	1	2.33891	down
DG(20:4(5Z,8Z,11Z,14Z)/24:0/0:0)	MT:WT	0.137957	0.0215276	0.0119923	0.276857	0.19629	0.830357	0.625	0.973214	3.02416	down
3a,6a,7b-Trihydroxy-5b-cholanoic acid	MT:WT	2.3357	0.00762526	0.00053843	0.147474	0.044743	0.928571	0.803571	1	2.12927	up
PA(22:4(7Z,10Z,13Z,16Z)/20:3(5Z,8Z,11Z))	MT:WT	2.4332	0.0184935	0.00353243	0.252851	0.107278	0.875	0.70067	0.982143	2.47844	up
TG(14:0/20:4(8Z,11Z,14Z,17Z)/15:0)	MT:WT	2.71961	0.00122773	0.0014766	0.0461896	0.069788	0.901786	0.75	1	2.44357	up
Buclizine	MT:WT	2.25952	0.012679	0.0014766	0.203631	0.069788	0.901786	0.767857	1	2.13842	up
PE(14:0/P-18:0)	MT:WT	0.473581	0.0385837	0.0652154	0.39805	0.427347	0.75	0.535268	0.9375	1.75312	down
TG(18:1(9Z)/20:3n6/18:1(9Z))	MT:WT	0.445757	0.0335947	0.00757066	0.358312	0.157278	0.848214	0.584598	1	2.09184	down
TG(20:1(11Z)/18:3(9Z,12Z,15Z)/20:1(11Z))	MT:WT	0.42861	0.0176653	0.00460113	0.24791	0.122946	0.866071	0.571429	1	2.25209	down
TG(20:0/18:1(11Z)/20:0)	MT:WT	2.11264	0.0194042	0.032885	0.261559	0.318001	0.785714	0.589286	0.946429	1.48628	up
TG(15:0/22:6(4Z,7Z,10Z,13Z,16Z,19Z)/22:2(13Z,16Z))	MT:WT	2.07286	0.0143986	0.0014766	0.22041	0.069788	0.901786	0.741071	1	1.9623	up
TG(18:3(6Z,9Z,12Z)/20:0/22:2(13Z,16Z))	MT:WT	2.1267	0.0427965	0.0149047	0.416509	0.219707	0.821429	0.602455	0.991071	2.12852	up
TG(14:0/24:0/22:4(7Z,10Z,13Z,16Z))	MT:WT	2.07344	0.0413044	0.0183637	0.410567	0.24067	0.8125	0.584598	0.991071	1.96802	up
TG(22:2(13Z,16Z)/18:1(11Z)/22:2(13Z,16Z))	MT:WT	2.0395	0.0421972	0.0149047	0.413621	0.219707	0.821429	0.611384	0.964286	1.87146	up
TG(22:4(7Z,10Z,13Z,16Z)/20:1(11Z)/22:4(7Z,10Z,13Z,16Z))	MT:WT	3.51655	0.00371669	0.00757066	0.0935436	0.157278	0.848214	0.642857	0.973214	2.25873	up
TG(22:2(13Z,16Z)/20:3n6/22:2(13Z,16Z))	MT:WT	3.79523	0.0013208	0.00353243	0.0480186	0.107278	0.875	0.678571	0.991071	2.41296	up
TG(18:0/24:0/22:6(4Z,7Z,10Z,13Z,16Z,19Z))	MT:WT	3.51548	0.00864752	0.00957754	0.159884	0.179271	0.839286	0.651786	0.982143	2.22847	up
PS(20:0/18:0)	MT:WT	3.75378	0.00422289	0.0183637	0.100283	0.24067	0.8125	0.633929	0.960045	1.96352	up
LysoPE(22:1(13Z)/0:0)	MT:WT	5.70132	6.71e-05	0.00267584	0.0074669	0.0932473	0.883929	0.732143	1	2.58832	up
PC(22:6(4Z,7Z,10Z,13Z,16Z,19Z)/22:5(7Z,10Z,13Z,16Z,19Z))	MT:WT	2.13669	0.0266199	0.0224672	0.309441	0.268825	0.803571	0.522098	1	2.95929	up
TG(22:1(13Z)/18:4(6Z,9Z,12Z,15Z)/22:1(13Z))	MT:WT	7.2087	0.000193468	0.00267584	0.0133001	0.0932473	0.883929	0.696429	0.991071	2.61866	up
DG(18:3(9Z,12Z,15Z)/22:1(13Z)/0:0)	MT:WT	8.1835	0.000192675	0.00267584	0.0133001	0.0932473	0.883929	0.709598	1	2.87563	up
DG(18:3(9Z,12Z,15Z)/22:0/0:0)	MT:WT	2.21682	0.0200127	0.0272642	0.266173	0.298799	0.794643	0.589286	0.946429	1.50245	up
DG(18:2(9Z,12Z)/22:0/0:0)	MT:WT	17.5703	0.000335003	0.0014766	0.0183572	0.069788	0.901786	0.767857	1	3.19925	up
1-(2,3,6-trimethyl phenyl)-3-Buten-2-one	MT:WT	21.2417	4.68e-05	0.0014766	0.00632075	0.069788	0.901786	0.767857	1	3.21757	up
Neoherculin	MT:WT	6.39102	0.00904474	0.0224672	0.16402	0.268825	0.803571	0.607143	0.955357	2.63853	up
Isopropyl tetradecanoate	MT:WT	8.24457	0.00312418	0.00957754	0.0826051	0.179271	0.839286	0.651786	0.964286	2.62994	up
(3beta,6beta)-Furanoeremophilane-3,6-diol 6-acetate	MT:WT	19.0703	9.73e-06	3.26e-05	0.00245236	0.016451	0.982143	0.919643	1	3.52317	up
Leucyl-Histidine	MT:WT	12.7166	0.000151279	0.00107686	0.0116732	0.0616911	0.910714	0.736384	1	3.44079	up
Tyrosyl-Proline	MT:WT	26.6808	5.56e-06	9.79e-05	0.00228881	0.0266393	0.964286	0.892857	1	3.67245	up
(±)-Clausenamide	MT:WT	28.0883	3.09e-06	5.71e-05	0.00166997	0.019629	0.973214	0.883482	1	4.10847	up
Nordihydrocapsaicin	MT:WT	13.9538	4.11e-05	0.000766856	0.0058284	0.0541959	0.919643	0.785714	1	3.54607	up
Gibberellin A37	MT:WT	11.9488	6.53e-05	0.000155003	0.0074669	0.0266393	0.955357	0.861384	1	2.88095	up
6-(7-hydroxy-6-methoxy-3,4-dihydro-2H-1-benzopyran-3-yl)-3-methoxybenzene-1,2,4-triol	MT:WT	5.82696	0.000666849	0.00460113	0.0311279	0.122946	0.866071	0.696429	0.982143	2.62863	up
2-Methyl-5-(8-pentadecenyl)-1,3-benzenediol	MT:WT	8.25499	6.56e-05	0.000367112	0.0074669	0.0370146	0.9375	0.8125	1	3.08054	up
Heliangin	MT:WT	6.59733	0.00266244	0.0393788	0.0745681	0.347877	0.776786	0.602455	0.946429	2.2037	up
Norelgestromin	MT:WT	5.50291	0.000285434	0.00460113	0.0169688	0.122946	0.866071	0.718527	1	2.41402	up
11'-Carboxy-gamma-chromanol	MT:WT	15.7029	0.000343948	0.00107686	0.046089	0.107617	0.910714	0.772098	1	3.7009	up
Retrofractamide C	MT:WT	14.3019	0.0029905	0.0014766	0.080192	0.069788	0.901786	0.732143	1	3.42907	up
3-(4,7-dihydroxy-6-methoxy-3,4-dihydro-2H-1-benzopyran-3-yl)-6-methoxybenzene-1,2,4-triol	MT:WT	26.9098	5.75e-05	0.000367112	0.00689673	0.0370146	0.9375	0.82567	1	3.91204	up
Tyrosyl-Tryptophan	MT:WT	3.19814	0.00292054	0.00353243	0.138661	0.136793	0.875	0.6875	1	2.27029	up
Zanthobisquinolone	MT:WT	15.4728	0.000929472	0.00267584	0.0379928	0.0932473	0.883929	0.732143	0.982143	3.29082	up
(E)-4-(3,7-Dimethyl-2,6-octadienyl)-1,3,5-trihydroxyxanthone	MT:WT	4.8708	0.0387301	0.102604	0.399015	0.498323	0.723214	0.468527	0.915402	1.94637	up
N-Caffeoyltryptophan	MT:WT	24.1322	2.42e-05	0.000244741	0.00456676	0.032469	0.946429	0.8125	1	3.35473	up
Desmosterol	MT:WT	10.2583	0.00162862	0.00957754	0.0541716	0.179271	0.839286	0.669643	0.964286	2.9232	up
MG(0:0/i-20:0/0:0)	MT:WT	34.1795	9.72e-06	0.000155003	0.00245236	0.0266393	0.955357	0.861384	1	4.35502	up
